# Supplementary material for: Subchronic toxicity evaluation of leaves from rabbiteye blueberry (Vaccinium virgatum Aiton) in rats
Source: Toxicol Rep. 2019 Mar 18;6:272–8. doi: 10.1016/j.toxrep.2019.03.005 (PMC6444125; doi:10.1016/j.toxrep.2019.03.005)
Supplement: Transparency document [file mmc1.zip]

Archive with 1 entries (1 files):
- COI Tanaka.pdf
